# Supplementary material for: Resistance of Common Bean Genotypes to the Broad Mite, Polyphagotarsonemus latus (Banks, 1904) (Acari: Tarsonemidae): Offspring Development and Biochemical Basis
Source: Insects. 2021 Oct 6;12(10):910. doi: 10.3390/insects12100910 (PMC8540688; doi:10.3390/insects12100910)
Supplement: Supplementary file 1 [file insects-12-00910-s001.zip]

Archive with 1 entries (1 files):
- insects-1317373-supplementary.pdf
